# Supplementary material for: Human oligodendrocyte progenitor cells mediate synapse elimination through TAM receptor activation
Source: Nat Commun. 2025 Dec 5;16:10612. doi: 10.1038/s41467-025-66521-1 (PMC12680777; doi:10.1038/s41467-025-66521-1)
Supplement: Supplementary file 3 — Supplementary Data 1 [file 41467_2025_66521_MOESM3_ESM.xlsx]

## Sheet: markers
p_val	avg_log2FC	pct.1	pct.2	p_val_adj	cluster	gene
4.63483e-246	1.0706	0.943	0.781	1.37946e-241	0	TRPM3
4.69121e-282	1.05704	0.951	0.711	1.39625e-277	0	SLC1A2
7.43168e-212	0.915017	0.868	0.551	2.21189e-207	0	SLC4A4
1.74895e-206	0.72033	0.743	0.368	5.2054e-202	0	SLC6A11
1.15344e-159	0.708015	0.935	0.742	3.43298e-155	0	RYR3
2.78322e-204	0.701411	0.909	0.635	8.2837e-200	0	C1orf61
1.88884e-202	0.682935	0.974	0.8	5.62177e-198	0	SPARCL1
4.08223e-118	0.659378	0.758	0.476	1.21499e-113	0	ANOS1
6.47215e-137	0.652588	0.903	0.726	1.92631e-132	0	RGS7
2.89564e-254	0.652007	0.999	0.992	8.61829e-250	0	DTNA
0	2.32377	0.999	0.662	0	1	DPP10
0	1.32313	0.869	0.21	0	1	DPP10-AS3
0	1.13785	0.761	0.153	0	1	AC093610.1
2.66266e-248	1.09443	0.963	0.698	7.92488e-244	1	HPSE2
0	0.94824	0.646	0.131	0	1	DPP10-AS1
2.35705e-123	0.816532	0.913	0.698	7.01529e-119	1	OBI1-AS1
8.46177e-151	0.77564	0.745	0.395	2.51848e-146	1	AC098656.1
3.74573e-194	0.666924	0.999	0.858	1.11484e-189	1	LINC01088
6.85852e-181	0.659167	0.993	0.871	2.0413e-176	1	CNTN1
1.87024e-186	0.651656	0.992	0.793	5.5664e-182	1	NAA11
1.00815e-87	0.451258	0.997	0.89	3.00055e-83	2	GLIS3
1.89154e-102	0.430025	0.998	0.861	5.62979e-98	2	LINC01088
6.35289e-67	0.419278	0.943	0.801	1.89081e-62	2	OGFRL1
4.34465e-48	0.411322	0.693	0.542	1.2931e-43	2	PTCH2
8.22211e-88	0.400679	0.978	0.798	2.44715e-83	2	NAA11
6.4754e-33	0.395084	0.761	0.618	1.92727e-28	2	PTCHD4
3.0977e-51	0.370913	0.988	0.942	9.21968e-47	2	DGKI
3.84998e-40	0.359839	0.854	0.709	1.14587e-35	2	C8orf34
1.00201e-69	0.348693	0.978	0.846	2.98228e-65	2	RGMA
1.81066e-68	0.347855	0.988	0.869	5.38906e-64	2	CALN1
1.16851e-163	1.11388	0.895	0.666	3.47784e-159	3	SLC7A14-AS1
2.85422e-127	0.803541	0.739	0.404	8.49501e-123	3	AC098656.1
6.75519e-132	0.77815	0.941	0.706	2.01055e-127	3	HPSE2
1.84367e-100	0.744318	0.531	0.266	5.48731e-96	3	AC026316.5
2.16848e-189	0.740293	1	0.861	6.45404e-185	3	LINC01088
6.96622e-72	0.715787	0.886	0.707	2.07336e-67	3	OBI1-AS1
1.7655e-171	0.701141	0.993	0.797	5.25465e-167	3	NAA11
4.95245e-86	0.6426	0.693	0.428	1.474e-81	3	TNR
1.09381e-60	0.603777	0.598	0.385	3.2555e-56	3	KCNU1
1.36843e-77	0.587201	0.856	0.652	4.07285e-73	3	AC093535.1
0	2.74062	0.972	0.296	0	4	IGFBP5
0	2.45833	0.902	0.29	0	4	VEGFA
0	1.58472	0.68	0.077	0	4	HILPDA
0	1.37384	0.782	0.221	0	4	ADM
1.49507e-196	1.31656	0.714	0.343	4.44978e-192	4	PURPL
1.11309e-252	1.26298	0.748	0.489	3.31289e-248	4	GBE1
0	1.15768	0.902	0.557	0	4	P4HA1
3.32875e-199	1.09766	0.759	0.347	9.90735e-195	4	LINC00836
0	1.08605	0.997	0.969	0	4	WSB1
0	1.0779	0.614	0.088	0	4	PDK1
7.6454e-273	2.22142	0.531	0.12	2.2755e-268	5	GRIN2A
0	2.02705	0.894	0.202	0	5	TTC6
0	1.84693	0.773	0.335	0	5	CFAP54
0	1.84345	0.68	0.276	0	5	AL139815.1
3.23367e-210	1.67085	0.889	0.625	9.62438e-206	5	AQP4-AS1
2.03238e-211	1.4842	0.549	0.103	6.04898e-207	5	FOXP2
4.15439e-229	1.43953	0.5	0.058	1.23647e-224	5	ARMC3
1.60427e-224	1.41294	0.969	0.711	4.77479e-220	5	C8orf34
1.30572e-200	1.35586	0.742	0.201	3.88622e-196	5	SLIT2
2.13538e-240	1.25496	0.634	0.23	6.35554e-236	5	CFAP43
1.44601e-183	2.09079	0.672	0.222	4.30376e-179	6	LHFPL3
1.21175e-259	1.85935	0.634	0.102	3.60652e-255	6	CATSPERB
3.60375e-141	1.74107	0.812	0.636	1.07258e-136	6	FRMD5
1.59629e-118	1.40929	0.522	0.173	4.75103e-114	6	CHI3L1
5.51302e-243	1.39033	0.962	0.748	1.64084e-238	6	GRIA1
2.36443e-111	1.28564	0.979	0.84	7.03726e-107	6	DEC1
8.03233e-149	1.25172	0.91	0.579	2.39066e-144	6	SLC4A4
5.92576e-199	1.24653	0.626	0.131	1.76368e-194	6	TC2N
6.65812e-135	1.23749	0.484	0.082	1.98166e-130	6	LHFPL3-AS1
1.71438e-132	1.18672	0.893	0.555	5.1025e-128	6	SHISA9
2.41449e-252	1.87749	0.993	0.509	7.18626e-248	7	ROBO2
1.41758e-181	1.8219	0.978	0.695	4.21914e-177	7	DPP10
6.30913e-144	1.54501	0.98	0.716	1.87779e-139	7	OBI1-AS1
1.86282e-151	1.20086	0.941	0.42	5.54432e-147	7	AC098656.1
4.44616e-96	1.1678	0.517	0.159	1.32331e-91	7	PI15
6.46521e-86	1.14671	0.465	0.144	1.92424e-81	7	AC011632.1
4.17898e-126	1.1063	0.786	0.277	1.24379e-121	7	DPP10-AS3
2.01903e-124	0.973336	0.445	0.071	6.00922e-120	7	ADAMTSL3
1.41063e-93	0.922881	0.897	0.518	4.19846e-89	7	EFEMP1
2.28849e-96	0.921291	0.616	0.175	6.81122e-92	7	SLC14A1
0	4.74403	0.998	0.227	0	8	GALNTL6
0	4.02176	1	0.221	0	8	LRRTM4
0	3.93468	0.991	0.187	0	8	TPH2
0	3.64663	0.97	0.18	0	8	SGCZ
0	3.45235	0.998	0.553	0	8	SYT1
0	3.43227	1	0.303	0	8	IQCJ-SCHIP1
0	3.40937	0.998	0.134	0	8	CNTNAP5
0	3.37559	0.975	0.153	0	8	ADARB2
0	3.35898	0.991	0.345	0	8	GRIA4
0	3.24155	0.998	0.27	0	8	GRIK2
0	4.09187	0.994	0.209	0	9	ADGRV1
0	2.82367	0.979	0.564	0	9	AL589740.1
0	2.36377	0.909	0.236	0	9	LUCAT1
0	2.17389	0.959	0.813	0	9	PPP1R9A
5.21243e-111	2.16001	0.691	0.217	1.55138e-106	9	NRG1
2.75947e-283	1.97466	0.826	0.219	8.21301e-279	9	LRRC3B
0	1.89694	0.974	0.504	0	9	PTN
3.32491e-204	1.82366	0.991	0.959	9.89592e-200	9	NRXN1
5.65325e-260	1.79786	0.735	0.057	1.68258e-255	9	ADAMTS3
0	1.77608	0.918	0.212	0	9	LTBP1
0	3.5557	0.991	0.31	0	10	IQCJ-SCHIP1
0	3.26794	0.964	0.099	0	10	SLC35F3
2.78861e-282	3.15869	0.94	0.163	8.29975e-278	10	ADARB2
3.02028e-296	3.15431	0.94	0.197	8.98925e-292	10	TPH2
0	3.11313	0.988	0.143	0	10	CNTNAP5
8.53467e-224	3.00621	0.877	0.238	2.54017e-219	10	ROBO1
3.00067e-261	3.00105	0.871	0.205	8.93091e-257	10	RALYL
1.41372e-176	2.98661	0.757	0.215	4.20765e-172	10	NRG1
2.8807e-290	2.96232	0.964	0.247	8.57383e-286	10	CNTNAP2
0	2.91634	0.997	0.213	0	10	ANK3
2.42899e-119	1.64893	0.639	0.365	7.2294e-115	11	ALK
1.4863e-49	1.24125	0.89	0.723	4.42367e-45	11	OBI1-AS1
1.57571e-85	1.18626	0.856	0.427	4.68979e-81	11	GABBR2
3.98446e-165	1.14271	0.538	0.034	1.1859e-160	11	RSPO2
6.81573e-98	1.11981	0.97	0.821	2.02857e-93	11	SPARCL1
2.34748e-75	1.09037	0.957	0.607	6.98679e-71	11	LUZP2
4.36116e-56	0.91854	0.799	0.375	1.29801e-51	11	IL1RAPL1
1.5368e-134	0.88734	0.428	0.016	4.57399e-130	11	AC025508.1
2.56332e-62	0.877949	1	0.959	7.6292e-58	11	NRXN1
7.22872e-32	0.862154	0.896	0.742	2.15148e-27	11	SLC1A2
2.69606e-139	1.64685	0.951	0.797	8.02428e-135	12	CADPS
1.00593e-121	1.21063	0.58	0.063	2.99396e-117	12	NIBAN1
3.96066e-73	1.0981	0.259	0.038	1.17881e-68	12	AL357507.1
7.27324e-94	1.09396	0.967	0.821	2.16474e-89	12	PSAP
1.31119e-28	1.07598	0.63	0.435	3.90251e-24	12	RBFOX1
1.92648e-77	0.982326	0.642	0.375	5.73379e-73	12	DMGDH
2.9488e-35	0.909954	0.745	0.541	8.77651e-31	12	FTL
3.22587e-51	0.901521	0.449	0.22	9.60114e-47	12	ROR1
1.63118e-51	0.899989	0.753	0.554	4.8549e-47	12	SQSTM1
1.56283e-69	0.866481	0.765	0.422	4.65145e-65	12	IARS
9.2847e-259	3.51726	0.799	0.396	2.7634e-254	13	NRXN3
2.42899e-156	2.83413	0.456	0.011	7.2294e-152	13	DLX6-AS1
4.40669e-209	2.50448	0.657	0.1	1.31156e-204	13	DNAH11
1.16298e-208	2.43179	0.979	0.854	3.46136e-204	13	SOX2-OT
1.64934e-166	2.39965	0.64	0.111	4.90893e-162	13	AC068308.1
1.39237e-149	1.93217	0.77	0.31	4.14411e-145	13	KCNH7
0	1.92714	0.766	0.173	6.48749e-308	13	SOX4
0	1.90522	0.82	0.161	0	13	SYNE2
4.19905e-152	1.83863	0.356	0.081	1.24976e-147	13	AC007402.1
9.60924e-182	1.82539	0.686	0.032	2.86e-177	13	PDGFRA
1.6798e-301	3.81933	0.995	0.233	4.99958e-297	14	LHFPL3
1.84097e-257	3.46953	0.964	0.166	5.47929e-253	14	PCDH15
1.75776e-170	2.99189	0.959	0.249	5.23162e-166	14	OPCML
3.26834e-211	2.98283	0.927	0.091	9.72756e-207	14	AL353784.1
3.88835e-237	2.76388	0.912	0.149	1.15729e-232	14	CHRM3
3.3482e-259	2.72097	0.99	0.793	9.96526e-255	14	KCND2
6.63558e-289	2.56193	0.995	0.854	1.97495e-284	14	SOX2-OT
3.68228e-205	2.53151	0.917	0.089	1.09596e-200	14	LHFPL3-AS1
4.07367e-168	2.41613	0.793	0.111	1.21245e-163	14	AC068308.1
1.30354e-258	2.40388	0.959	0.49	3.87972e-254	14	MMP16
1.96946e-215	2.75917	0.427	0.196	5.8617e-211	15	PLCG2
3.14905e-141	1.83776	0.302	0.102	9.37252e-137	15	AL627171.2
2.63026e-154	1.39157	0.578	0.471	7.82843e-150	15	TMSB4X
5.12764e-149	1.37103	0.323	0.147	1.52614e-144	15	TMSB10
8.25902e-171	1.33723	0.427	0.416	2.45813e-166	15	HSP90AA1
7.92771e-171	1.22203	0.297	0.251	2.35953e-166	15	H3F3B
1.79644e-78	1.173	0.635	0.496	5.34676e-74	15	FTH1
5.5877e-63	1.12917	0.703	0.543	1.66307e-58	15	FTL
1.88177e-151	1.0886	0.438	0.356	5.60071e-147	15	EEF1A1
7.2705e-162	1.06666	0.37	0.237	2.16392e-157	15	RPL13A
0	3.88875	0.973	0.422	0	16	KCNIP4
6.70451e-227	3.78167	0.967	0.257	1.99546e-222	16	CNTNAP2
9.51546e-188	3.32164	0.956	0.246	2.83209e-183	16	ROBO1
1.96183e-227	3.21785	0.951	0.319	5.83901e-223	16	TENM2
8.81745e-203	2.94029	0.995	0.185	2.62434e-198	16	CCSER1
2.54014e-157	2.91668	0.868	0.189	7.56021e-153	16	CNTN5
3.59538e-148	2.77627	0.929	0.158	1.07009e-143	16	CDH18
3.52752e-207	2.68793	0.912	0.15	1.0499e-202	16	NKAIN2
5.01574e-160	2.66497	0.879	0.067	1.49283e-155	16	AC117461.1
9.41674e-170	2.63812	1	0.224	2.8027e-165	16	ANK3
6.06643e-110	2.27949	0.748	0.089	1.80555e-105	17	AC079352.1
1.85408e-41	2.02895	0.785	0.242	5.51829e-37	17	LHFPL3
2.10749e-48	1.53001	0.991	0.593	6.27254e-44	17	SLC4A4
4.41148e-62	1.43941	0.916	0.173	1.31299e-57	17	PCDH15
7.60729e-53	1.37643	1	0.929	2.26416e-48	17	NOVA1
2.60914e-40	1.35551	0.972	0.693	7.76559e-36	17	GRID2
2.18085e-45	1.35509	0.869	0.435	6.49086e-41	17	GABBR2
1.17602e-43	1.33169	0.86	0.236	3.50017e-39	17	NXPH1
4.14096e-59	1.28744	0.869	0.155	1.23247e-54	17	CHRM3
1.39784e-28	1.27998	0.533	0.1	4.16039e-24	17	LHFPL3-AS1
8.58397e-85	2.41602	0.733	0.185	2.55485e-80	18	AC002069.2
1.89108e-90	2.02128	0.571	0.171	5.62843e-86	18	AC003991.1
1.30265e-82	1.63578	0.952	0.661	3.87708e-78	18	EGFR
1.66998e-54	1.33631	0.495	0.089	4.97037e-50	18	STEAP4
2.19325e-42	1.1302	0.895	0.697	6.52778e-38	18	LYRM2
5.71421e-42	1.12638	0.771	0.47	1.70072e-37	18	AKNAD1
3.63339e-31	1.08857	0.829	0.569	1.08141e-26	18	SMOC1
1.38557e-30	1.07674	0.762	0.414	4.12387e-26	18	GLCCI1
3.97006e-30	1.06616	0.971	0.834	1.18161e-25	18	CST3
9.66102e-22	1.01292	0.733	0.292	2.87541e-17	18	PAK3
9.94226e-62	2.67528	0.9	0.633	2.95911e-57	19	KCNMB2
1.58368e-47	2.6148	0.65	0.153	4.71351e-43	19	AL008633.1
1.36928e-83	2.56078	0.7	0.113	4.07539e-79	19	AP001977.1
3.46091e-47	2.19759	0.95	0.594	1.03007e-42	19	KCNMB2-AS1
8.4597e-69	1.98368	0.65	0.06	2.51786e-64	19	AC093607.1
6.97497e-61	1.98225	0.375	0.048	2.07596e-56	19	AL078602.1
1.02631e-30	1.97174	0.825	0.332	3.0546e-26	19	SGO1-AS1
3.96162e-51	1.93596	0.825	0.386	1.1791e-46	19	NUP210L
5.1227e-42	1.87419	0.875	0.645	1.52467e-37	19	EYS
1.12018e-39	1.86083	0.675	0.048	3.334e-35	19	COL21A1
2.64365e-188	4.40102	1	0.023	7.86829e-184	20	FCGBP
3.73274e-136	4.12733	1	0.014	1.11097e-131	20	CD74
0	4.05748	0.972	0.103	0	20	CCDC26
8.70286e-113	4.03207	0.917	0.005	2.59023e-108	20	CD207
2.93999e-46	3.21855	0.861	0.057	8.75029e-42	20	GABRG3-AS1
1.47499e-98	3.07958	1	0.008	4.39002e-94	20	HLA-DRA
3.0946e-124	3.0712	0.972	0.32	9.21045e-120	20	KCNQ1OT1
2.54635e-73	2.90913	0.917	0.031	7.57871e-69	20	EMCN
1.24186e-95	2.88466	0.972	0.004	3.69614e-91	20	HLA-DRB1
4.67184e-124	2.88008	1	0.017	1.39048e-119	20	ATP8B4
