# Supplementary material for: Human oligodendrocyte progenitor cells mediate synapse elimination through TAM receptor activation
Source: Nat Commun. 2025 Dec 5;16:10612. doi: 10.1038/s41467-025-66521-1 (PMC12680777; doi:10.1038/s41467-025-66521-1)
Supplement: Supplementary file 6 — Supplementary Data 4 [file 41467_2025_66521_MOESM6_ESM.xlsx]

## Sheet: Sheet1
REAGENT or RESOURCE	SUPPLIER	IDENTIFIER
Antibodies (Dilution)
Mouse anti-PDGFRα (1:50)	R & D Systems	Cat# 221-AA-025
Goat anti-PDGFRα (1:100)	R & D Systems	Cat# AF-307-NA
Goat anti-OLIG2 (1:100)	R & D Systems	Cat# AF2418
Rabbit anti-SOX10 (1:100)	Abcam	Cat# ab155279
Rabbit anti-NG2 (1:100)	Cell Signaling Technology	Cat# 43916
Mouse anti-MBP (1:200)	R & D Systems	Cat# MAB42282
Rabbit anti-NKX2-1 (1:300)	Abcam	Cat# ab76013
Goat anti-IBA1 (1:100)	Novus Biologicals	Cat# NB100-1028
Rabbit anti-IBA1 (1:300)	Wako	Cat# 019-19741
Rabbit anti-GFAP (1:500)	Agilent Dako	Cat# Z0334
Mouse anti-AQP4 (1:100)	Santa Cruz Biotechnology	Cat# sc-32739
Chicken anti-MAP2 (1:500)	Abcam	Cat# ab5392
Rabbit anti-vGLUT1 (1:100)	Abcam	Cat# ab272913
Rabbit anti-GABA (1:500)	Sigma	Cat# A2052
Rabbit anti-SYN1 (1:200)	Synaptic Systems	Cat# 106 103
Mouse anti-PSD-95 (1:100)	Abcam	Cat# Ab13552
Mouse anti-GEPHYRIN (1:100)	Synaptic Systems	Cat# 147021
Rabbit anti-LAMP2 (1:200)	Thermo Fisher Scientific	Cat# PA1-655
Rabbit anti-GAS6 (1:300)	Bioss USA	Cat# bs-7549R
Rabbit anti-MERTK (1:100)	Abcam	Cat# ab52968
Goat anti-AXL (1:100)	R & D Systems	Cat# AF154
Mouse anti-TYRO3 (1:100)	R & D Systems	Cat# MAB859
Rabbit anti-PLP1 (1:200)	Cell Signaling Technology	Cat# 28702
Goat anti-NF-H (1:200)	R & D Systems	Cat# AF3108
Donkey anti-mouse Alexa Fluor 488 (1:500)	Thermo Fisher Scientific	Cat# R37114
Donkey anti-rabbit Alexa Fluor 555 (1:500)	Thermo Fisher Scientific	Cat# A31572
Donkey anti-goat Alexa Fluor 555 (1:500)	Thermo Fisher Scientific	Cat# A21447
Donkey anti-rat Alexa Fluor 555 (1:500)	Thermo Fisher Scientific	Cat# SAA-10029
Goat anti-chicken Alexa Fluor 555 (1:500)	Thermo Fisher Scientific	Cat# A21449
Goat anti-mouse Alexa Fluor 488 (1:500)	Thermo Fisher Scientific	Cat# A28175
Goat anti-rabbit Alexa Fluor 555 (1:500)	Thermo Fisher Scientific	Cat# A21428
Chemicals, peptides, and recombinant proteins
CytoTune-iPS 2.0 Sendai Reprogramming Kit	Thermo Fisher Scientific	Cat# A16517
mTESR1 Complete Kit	StemCell Technologies	Cat# 85875
mTeSR™ Plus	StemCell Technologies	Cat# 100-1130
Matrigel® Growth Factor Reduced (GFR) Basement Membrane Matrix	Corning	Cat# 354230
Anti-TRA-1-60 MicroBeads	Miltenyi Biotec	Cat# 130-100-832
PrimeSurface® 3D culture: Ultra-low Attachment Plates: 96 well, V bottom, Clear plates	Nordic Biolabs / S-bio	Cat# MS-9096VZ
Recombinant human bone morphogenetic protein 4 (BMP-4)	R &D Systems	Cat# 314-BP-010
Recombinant human stem cell factor (SCF)	Peprotech	Cat# 300-07
Recombinant vascular endothelial growth factor (VEGF)	Peprotech	Cat# 100-20
Y-27632 rho-kinase inhibitor	StemCell Technologies	Cat# 72304
6-well plates, flat bottom, TC-treated	VWR	Cat# 734-2323
X-VIVO15	Lonza	Cat# BEBP02-054q
Recombinant human interleukin 3 (IL-3)	Peprotech	Cat# 200-03
Recombinant human macrophage colony-stimulating factor (M-CSF)	Peprotech	Cat# 300-25
GlutaMAX 100X	Thermo Fisher Scientific	Cat# 35050-038
Penicillin/streptomycin (P/S) 100X	Thermo Fisher Scientific	Cat#15140-122
β-mercaptoethanol	Thermo Fisher Scientific	Cat# 31350010
EDTA (0.5 M), pH 8.0	Invitrogen	Cat# 019-19741
Essential 6™ Medium	Gibco	Cat# A1516401
Advanced DMEM/F-12	Thermo Fisher Scientific	Cat# 12634-010
N2 supplement 100X	Thermo Fisher Scientific	Cat# 17502001
B-27 supplement (50X), minus vitamin A	Thermo Fisher Scientific	Cat# 12587010
Dorsomorphin	Sigma-Aldrich	Cat# P5499
SB431542	R&D Systems	Cat# 1614/10
Biolaminin 521	Biolamina	Cat# LN521
Neurobasal medium	Thermo Fisher Scientific	Cat# 21103-049
Human Recombinant basic fibroblast growth factor (bFGF)	Peprotech	Cat# 100-18B
CHIR99021	R&D Systems	Cat# 4423/10
Human recombinant leukemia inhibitory factor (hLIF)	Peprotech	Cat# 300-05
Human recombinant animal-free epidermal growth factor (EGF)	Peprotech	Cat# AF-100-15
Anti-A2B5 MicroBeads	Miltenyi Biotec	Cat# 130-093-392
Human fibronectin protein	R&D Systems	Cat# 1918-FN
Recombinant human platelet-derived growth factor (PDGF-AA)	R&D Systems	Cat# 221-AA-025
Recombinant human insulin-like growth factor (IGF-1)	R&D Systems	Cat# 291-G1
Recombinant human Sonic Hedgehog (SHH)	R&D Systems	Cat# 1845-SH
Forskolin	R&D Systems	Cat# 1099
N-Acetyl-L-cysteine	Sigma-Aldrich	Cat# A7250
Human recombinant Noggin	R&D Systems	Cat# 6057-NG
Paraformaldehyde	Thermo Fisher Scientific	Cat# 15670799
Phosphate buffered saline (PBS)	Thermo Fisher Scientific	Cat# 10010023
Bovine Serum Albumin (BSA)	R&D Systems	Cat# 5217
DAPI	Thermo Fisher Scientific	Cat# 62248
Fluorescence Mounting Medium	Dako - Agilent	Cat# S302380-2
Syn-PER Synaptic Protein Extraction Reagent	Thermo Fisher Scientific	Cat# 87793
Dimethyl sulfoxide (DMSO)	Sigma-Aldrich	Cat# D2650
Sodium carbonate	Sigma-Aldrich	Cat# 223530
pHrodo iFL Red STP ester, amine reactive dye, red	Thermo Fisher Scientific	Cat# P36011
Falcon® 96-well black/clear bottom TC-treated imaging plates	Corning	Cat# 353219
6-well plates, flat bottom, TC-treated	Thermo Fisher Scientific	Cat# 140675
µ-Plate 24-well plates	Ibidi	Cat# 82426
Costar® 6-well clear flat bottom ultra-low attachment plates	Corning	Cat# 3471
MEM Non-Essential Amino Acids Solution (100X)	Thermo Fisher Scientific	Cat# 11140050
Human insulin solution	Sigma-Aldrich	Cat# 19278
Human recombinant interleukin 34 (IL-34)	Peprotech	Cat# 200-34
Human recombinant granulocyte-macrophage colony-stimulating factor (GM-CSF)	Peprotech	Cat# 300-03
IWP 2	Tocris Bioscience	Cat# 3533
Smoothened agonist (SAG)	Millipore	Cat# 566660
Triiodo-L-thyronine (T3)	Sigma-Aldrich	Cat# T2877
Biotin	Sigma-Aldrich	Cat# B4639
Recombinant human eurotrophin-3 (NT-3)	Peprotech	Cat# 450-03
Dibutyryl cyclic-AMP	Sigma-Aldrich	Cat# 28745-M
Recombinant human hepatocyte growth factor (HGF)	R&D Systems	Cat# 294-HG
Recombinant human brain-derived neurotrophic factor (BDNF)	Peprotech	Cat# 450-02
Recombinant human glial cell-derived neurotrophic factor (GDNF)	Peprotech	Cat# 450-10
BrainPhys neuronal medium	StemCell Technologies	Cat# 5790
Ascorbic acid	StemCell Technologies	Cat# 72132
Freeze adhesive OCT Cryomount	Histolab	Cat# 45830
Epredia™ SuperFrost Plus™ Adhesion slides	Thermo Fisher Scientific	Cat# 10149870
TrueBlack® Plus Lipofuscin Autofluorescence Quencher	Biotium	Cat# 23014
Poly-ethyleneimine solution	Sigma-Aldrich	Cat# P143
Bicuculline	Sigma-Aldrich	Cat# 14340
Lipofectamine 2000	Thermo Fisher Scientific	Cat# 11668030
Oligonucleotides
Accell Human AXL siRNA SMARTpool	Horizon/Dharmacon	Cat# E-003104-00-0005
Accell Non-targeting Pool	Horizon/Dharmacon	Cat# D-001910-10-05
MERTK forward primer	Sigma-Aldrich	5’-CTCTGGCGTAGAGCTATCACT-3’
MERTK reverse primer	Sigma-Aldrich	5’-AGGCTGGGTTGGTGAAAACA-3’
AXL forward primer	Sigma-Aldrich	5’-GTTTGGAGCTGTGATGGAAGGC-3’
AXL reverse primer	Sigma-Aldrich	5’-CGCTTCACTCAGGAAATCCTCC-3’
TYRO3 forward primer	Sigma-Aldrich	5'-CGGTAGAAGGTGTGCCATTT-3'
TYRO3 reverse primer	Sigma-Aldrich	5'-TGGGTCACCCCTGTTACATT-3'
GAPDH forward primer	Sigma-Aldrich	5'-GGTGGTCTCCTCTGACTTCAACA-3'
GAPDH reverse primer	Sigma-Aldrich	5'-GTGGTCGTTGAGGGCAATG-3'
Deposited data
snRNAseq	This study	GSE242275
Human fetal brain scRNAseq	Nowakowski et al. 2017	dbGaP: phs000989.v3
Human 1st trimester scRNAseq	Braun et al. 2022	https://github.com/linnarsson-lab/developing-human-brain/, https://ega-archive.org/datasets/EGAD00001006049
Human prenatal brain scRNAseq	Cameron et al. 2023	https://figshare.com/articles/dataset/11629311
Oligodendrocyte 3D neural culture scRNAseq	Marton et al. 2019	GSE115011
Brain organoid screens scRNAseq	Amin et al. 2023	GSE233574
Experimental models: Cell lines
Human iPSC line 1: Male	N/A	N/A
Human iPSC line 2: Female	N/A	N/A
Human iPSC line 3: Female	N/A	N/A
Human iPSC line 4: Male	N/A	N/A
Human iPSC line 5: Male	N/A	N/A
Software and algorithms
Zeiss Zen (Blue edition) (v2.3)	Zeiss	https://www.zeiss.com/microscopy/int/products/microscope-software/zen-lite.html
ImageJ Fiji (v2.0.0)	NIH	https://imagej.net/Fiji
Imaris (v10.0.0)	Bitplane	https://imaris.oxinst.com/
GraphPad Prism (v8.0)	GraphPad	https://www.graphpad.com/scientific-software/prism/
Microsoft Excel	Microsoft	https://www.microsoft.com/de-at/microsoft-365/excel
Adobe Illustrator	Adobe	https://www.adobe.com/at/products/illustrator.html
IncuCyte ZOOM Live Imaging (v2016A)	Essen Biosciences	https://www.essenbioscience.com/en/applications/live-cell-assays/
AxIS Software Spontaneous Neural Configuration	Axion Biosystems	https://www.axionbiosystems.com/technology/neural-mea
Cellranger (v6.1.2)	10X Genomics	https://support.10xgenomics.com/single-cell-gene-expression/software/pipelines/latest/what-is-cell-ranger
Seurat (v4.0)	Hao Y, et al. 2021	https://satijalab.org/seurat/
SouporCell	Heaton H, et al. 2019	https://github.com/wheaton5/souporcell
DoubletFinder (v3)	McGinnis CS, et al. 2019	https://github.com/chris-mcginnis-ucsf/DoubletFinder
Velocyto (v0.17.15)	La Manno, et al. 2018	http://velocyto.org/velocyto.py/index.html
ScVelo (v0.2.5)	Bergen, et al. 2020	https://github.com/theislab/scvelo
CellRank (v1)	Lange, et al. 2022	https://github.com/theislab/cellrank
Harmony (v0.1.1)	Korshunsky, et al. 2019	https://github.com/immunogenomics/harmony
CellChat (v1.6.0)	Jin, et al. 2021	http://www.cellchat.org/
clustifyr	Fu, et al. 2019	https://rnabioco.github.io/clustifyr/
R (v4.2.2)	The R Foundation	https://www.r-project.org/
Python (v3.7.12)	Python Software Foundation	https://www.python.org/
