# Supplementary material for: Human oligodendrocyte progenitor cells mediate synapse elimination through TAM receptor activation
Source: Nat Commun. 2025 Dec 5;16:10612. doi: 10.1038/s41467-025-66521-1 (PMC12680777; doi:10.1038/s41467-025-66521-1)
Supplement: Supplementary file 9 — Source data [file 41467_2025_66521_MOESM9_ESM.xlsx]

## Sheet: READ ME
Human oligodendrocyte progenitor cells mediate synapse elimination through TAM receptor activation
Asimenia Gkogka, et al.
*Corresponding author: Carl Sellgren Majkowitz and Samudyata Samudyata, Department of Physiology and Pharmacology, Karolinska Institutet, Stockholm, Sweden. Email: carl.sellgren@ki.se.
The source data file containing all the data presented in the graphs is available.

## Sheet: Fig. 2f
Fig. 2f: Quantification of the total internalized volume of GEPH+ objects that display at least 90% volumetric overlap with the cellular surface of microglia or OPCs, normalized to the total respective cellular volume.
IBA1 (microglia)					PDGFRa (OPCs)
Individual 1	Total Gephyrin volume	IBA1 volume	Internalized/cell volume		Individual 1	Total Gephyrin volume	IBA1 volume	Internalized/cell volume
Cell 1	4.18	354.51	0.0117909		Cell 1	0.68	391.3	0.0017378
Cell 2	3.28	1127.59	0.00290886		Cell 2	2.04	477.53	0.00427198
Cell 3	5.76	1022.13	0.00563529		Cell 3	12.75	964.42	0.0132204
Cell 4	6.23	1042.57	0.00597562		Cell 4	1.95	564.19	0.00345628
Cell 5	16.74	1597.78	0.010477		Cell 5	3.47	707.12	0.00490723
Cell 6	27	2296.91	0.0117549		Cell 6	0.33	456.35	0.000723129
					Cell 7	5.6	688.19	0.00813729
					Cell 8	6.95	576.2	0.0120618
Individual 2	Total Gephyrin volume	IBA1 volume	Internalized/cell volume
Cell 1	0.96	486.33	0.00197397		Individual 2	Total Gephyrin volume	IBA1 volume	Internalized/cell volume
Cell 2	0.19	334.49	0.000568029		Cell 1	0.78	457.28	0.00170574
Cell 3	0.22	216.58	0.00101579		Cell 2	0.39	352.74	0.00110563
Cell 4	3.54	388.94	0.00910166		Cell 3	0.024	597.63	4.01586e-05
Cell 5	0.9	134.36	0.00669842		Cell 4	0.62	299.45	0.00207046
Cell 6	0.23	200.04	0.00114977		Cell 5	2.05	628.34	0.00326256
Cell 7	0.54	168.19	0.00321065		Cell 6	0.47	326.68	0.00143872
					Cell 7	1.26	490.96	0.0025664
Individual 3	Total Gephyrin volume	IBA1 volume	Internalized/cell volume		Cell 8	0.62	484.13	0.00128065
Cell 1	1.15	841.72	0.00136625
Cell 2	0.43	141.38	0.00304145		Individual 3	Total Gephyrin volume	IBA1 volume	Internalized/cell volume
Cell 3	2.98	297.4	0.0100202		Cell 1	8	970.41	0.00824394
Cell 4	3.9	436.27	0.00893942		Cell 2	4.05	1041.32	0.00388929
Cell 5	3.45	1258.41	0.00274155		Cell 3	11.57	877.35	0.0131874
Cell 6	1.48	380.9	0.00388553		Cell 4	1.53	722.54	0.00211753
					Cell 5	3.13	582.04	0.00537764
					Cell 6	3.07	499.09	0.0061512
					Cell 7	0.23	318.87	0.000721297
					Cell 8	0.44	381.38	0.0011537

## Sheet: Fig. 3e
Fig. 3e: Correlation between AXL expression and the number of engulfed SYN1+ objects per OPC.
	Number of Synaptic Particles/OPC			Mean AXL Intensity/OPC
	Individual 1	Individual 2	Individual 3	Individual 1	Individual 2	Individual 3
Cell 1	0	4	3	0.0642681	0.116458	0.0873149
Cell 2	0	0	1	0.088448	0.146547	0.130254
Cell 3	2	2	6	0.0794634	0.13354	0.127828
Cell 4	0	0	1	0.0939649	0.133678	0.108275
Cell 5	7	1	1	0.0856679	0.131152	0.12844
Cell 6	3	1	0	0.108061	0.111844	0.122537
Cell 7	1	1	0	0.116058	0.162715	0.140052
Cell 8	2	0	3	0.103769	0.17816	0.134926
Cell 9	3	1	0	0.136895	0.150901	0.110215
Cell 10	1	1	2	0.141629	0.162105	0.121216
Cell 11	2	0	4	0.117682	0.173374	0.143297
Cell 12	0	0	1	0.165406	0.228414	0.150842
Cell 13	5	2	1	0.0866286	0.171556	0.132116
Cell 14	1	8	3	0.119034	0.148141	0.154692
Cell 15	3	1	2	0.113934	0.170917	0.13796
Cell 16	1	4	13	0.0814184	0.152429	0.134836
Cell 17	5	1	0	0.103957	0.155891	0.193635
Cell 18	3	5	0	0.11723	0.171861	0.11457
Cell 19	5	1	6	0.0828889	0.190738	0.134431
Cell 20	2	2	1	0.141663	0.136311	0.134922
Cell 21	1	1	2	0.0974242	0.224894	0.165289
Cell 22	8	4	7	0.168407	0.15877	0.11681
Cell 23	10	1	3	0.121451	0.193272	0.112854
Cell 24	2	7	0	0.11933	0.160379	0.127017
Cell 25	3	0	36	0.125775	0.154586	0.270457
Cell 26	1	2	16	0.14523	0.175406	0.152896
Cell 27	2	1	1	0.154378	0.20142	0.162861
Cell 28	3	6	51	0.132037	0.163558	0.192551
Cell 29	11	3	0	0.0924376	0.172275	0.148242
Cell 30	6	2	7	0.119372	0.15894	0.0964319
Cell 31	1	2	0	0.113435	0.219899	0.0464979
Cell 32	5	3	3	0.152207	0.160635	0.0725897
Cell 33	1	5	3	0.0726504	0.15056	0.123412
Cell 34	2	3	2	0.117347	0.157941	0.048755
Cell 35	7	4	5	0.123154	0.145508	0.138319
Cell 36	2	3	4	0.125817	0.141067	0.103421
Cell 37	6	7	7	0.107926	0.168187	0.0775406
Cell 38	2	7	12	0.105351	0.165657	0.126876
Cell 39	0	1	2	0.0918053	0.0892556	0.0822828
Cell 40	2	1	3	0.11461	0.0636975	0.097941
Cell 41	2	8	7	0.0910816	0.100457	0.0814115
Cell 42	8	0	3	0.0938281	0.0942668	0.0935428
Cell 43	44	0	6	0.173977	0.0768168	0.135456
Cell 44	2	11	4	0.180499	0.123309	0.143938
Cell 45	3	0	7	0.156232	0.0834265	0.115877
Cell 46	6	3	1	0.123661	0.113582	0.0421592
Cell 47	4	17	1	0.0826613	0.143048	0.0888889
Cell 48	3	1	0	0.140196	0.103411	0.0676096
Cell 49	2	2	0	0.138544	0.103974	0.0948047
Cell 50	0	3	0	0.0727096	0.0851038	0.065169
Cell 51	6	5	0	0.126264	0.148014	0.0932351
Cell 52	0	17	0	0.0782618	0.123256	0.0708306
Cell 53	1	0	4	0.114834	0.0862067	0.101317
Cell 54	2	0	4	0.0753343	0.134882	0.0942664
Cell 55	3	6	4	0.0972683	0.116517	0.10097
Cell 56	1	3	2	0.106728	0.138323	0.10057
Cell 57	0	5	4	0.100514	0.155527	0.0809994
Cell 58	2	1	6	0.191645	0.107889	0.0966413
Cell 59	5	1	1	0.121079	0.121837	0.0717223
Cell 60	3	0	3	0.092965	0.0884546	0.0983144
Cell 61	4	0	6	0.179457	0.125073	0.121822
Cell 62	4	3	15	0.141675	0.11129	0.127285
Cell 63	3	1	13	0.161536	0.0774947	0.14712
Cell 64	3	0	9	0.165136	0.141693	0.12259
Cell 65	0	4	8	0.165878	0.109627	0.176069
Cell 66	5	0	0	0.155384	0.131776	0.110948
Cell 67	0	29	3	0.0713971	0.149321	0.12513
Cell 68	2	1	2	0.0927379	0.127183	0.12407
Cell 69	5	1	1	0.175735	0.142067	0.111889
Cell 70	3	5	3	0.139989	0.144742	0.138909
Cell 71	6	3	4	0.135894	0.114856	0.137447
Cell 72	0	4	5	0.101292	0.130983	0.124396
Cell 73	2	5	0	0.0875481	0.118587	0.113863
Cell 74	2	16	7	0.134999	0.133973	0.147188
Cell 75	1	0	7	0.13333	0.106141	0.138385
Cell 76	4	10	3	0.139772	0.120118	0.269746
Cell 77	2	10	1	0.0699387	0.116102	0.123036
Cell 78	3	5	7	0.12359	0.0745546	0.114291
Cell 79	4	0	7	0.14696	0.137316	0.124106
Cell 80	2	2	2	0.0982996	0.121329	0.123419
Cell 81	0	6	4	0.123152	0.110532	0.109624
Cell 82	0	3	7	0.105727	0.107371	0.127788
Cell 83	3	5	8	0.0869606	0.123009	0.214812
Cell 84	4	1	5	0.111823	0.120316	0.165764
Cell 85	2	1	5	0.140899	0.104711	0.192173
Cell 86	0	3	10	0.0544909	0.129828	0.138491
Cell 87	3	2	4	0.180027	0.119253	0.0823905
Cell 88	3	2	4	0.134708	0.112643	0.0995844
Cell 89	0	6	16	0.0837623	0.18415	0.0968834
Cell 90	4	3	8	0.0976686	0.134826	0.0753731
Cell 91	6	7	1	0.13601	0.103597	0.0873593
Cell 92	2	6	2	0.12172	0.134844	0.0881723
Cell 93	1	7	1	0.0723335	0.132818	0.134135
Cell 94	12	5	12	0.161636	0.128942	0.114118
Cell 95	4	9	10	0.113066	0.128877	0.110557
Cell 96	5	3	2	0.108048	0.129596	0.116374
Cell 97	12	0	4	0.133042	0.0983275	0.0599856
Cell 98	4	5	3	0.083943	0.134709	0.105779
Cell 99	3	2	7	0.0734116	0.154766	0.10663
Cell 100	5	5	1	0.129574	0.168503	0.0113433
Cell 101	4	4	2	0.083666	0.152118	0.068307
Cell 102	4	2	3	0.129455	0.165804	0.04893
Cell 103	2	2	2	0.176706	0.138718	0.049982
Cell 104	9	1	4	0.153994	0.145899	0.0622908
Cell 105	5	9	3	0.105814	0.178292	0.0785232
Cell 106	7	1	2	0.101617	0.12738	0.0579019
Cell 107	9	8	6	0.136358	0.144456	0.0873115
Cell 108	4	3	7	0.138053	0.159265	0.0583662
Cell 109	1	11	6	0.116798	0.11523	0.0817108
Cell 110	1	7	5	0.183087	0.154306	0.0360678
Cell 111	1	11	1	0.0982553	0.127133	0.0566037
Cell 112	2	8	20	0.107034	0.169179	0.0907695
Cell 113	2	2	7	0.131489	0.139431	0.0598249
Cell 114	4	8	1	0.115906	0.15594	0.0672316
Cell 115	5	2	2	0.0981503	0.11744	0.0851334
Cell 116	1	0	0	0.121402	0.122298	0.0526795
Cell 117	4	8	1	0.153367	0.150367	0.0674564
Cell 118	7	4		0.0951543	0.109615
Cell 119	2	8		0.122041	0.121647
Cell 120	2	4		0.146078	0.14288
Cell 121	6	5		0.125561	0.120595
Cell 122	2	3		0.0841662	0.129759
Cell 123	3	10		0.138001	0.14245
Cell 124	2	1		0.170263	0.0915509
Cell 125	1	4		0.0971416	0.111262
Cell 126	1	8		0.106168	0.150114
Cell 127	1	1		0.137052	0.164838
Cell 128	1	3		0.113037	0.163616
Cell 129	2	1		0.10093	0.144026
Cell 130	2	8		0.116799	0.136097
Cell 131	0	12		0.082313	0.13778
Cell 132	7	1		0.122666	0.100007
Cell 133	1	9		0.055496	0.153303
Cell 134	2	15		0.108413	0.138088
Cell 135	4	10		0.096494	0.133367
Cell 136	2	5		0.091979	0.0928697
Cell 137	5	18		0.119534	0.153728
Cell 138	1	6		0.0916992	0.147259
Cell 139	3	6		0.122044	0.127222
Cell 140	3	6		0.0960317	0.132903
Cell 141	2	1		0.0938234	0.115791
Cell 142	2	1		0.0780644	0.170933
Cell 143	1	6		0.0971736	0.12978
Cell 144	2	7		0.111242	0.159341
Cell 145	8	9		0.217754	0.120065
Cell 146	9	7		0.182671	0.108194
Cell 147	13	12		0.172036	0.157198
Cell 148	8	8		0.159463	0.119008
Cell 149	2	3		0.139629	0.140884
Cell 150	6	4		0.122974	0.131884
Cell 151	6	6		0.132944	0.140359
Cell 152	2	9		0.156775	0.14979
Cell 153	0	11		0.168981	0.12919
Cell 154	4	6		0.133688	0.146371
Cell 155	2	4		0.0977728	0.152356
Cell 156	2	4		0.168377	0.13304
Cell 157	3	12		0.158728	0.134278
Cell 158	2	9		0.155484	0.140873
Cell 159	2	3		0.176452	0.160571
Cell 160	0	5		0.149576	0.130473
Cell 161	2	4		0.119194	0.138254
Cell 162	3	2		0.171325	0.142772
Cell 163	3	7		0.176824	0.117618
Cell 164	6	2		0.138084	0.179086
Cell 165	2	4		0.0905274	0.167275
Cell 166	4	0		0.132067	0.0872264
Cell 167	0	3		0.116717	0.152916
Cell 168	1	9		0.131616	0.187574
Cell 169	6	2		0.163283	0.13398
Cell 170	1	1		0.150782	0.178316
Cell 171	0	2		0.220009	0.181833
Cell 172	1	1		0.157766	0.148527
Cell 173	4	5		0.134979	0.167084
Cell 174	2	7		0.142477	0.149024
Cell 175	0	1		0.152552	0.141804
Cell 176	2	5		0.124575	0.17787
Cell 177	2	3		0.159189	0.191396
Cell 178	0	0		0.184577	0.143333
Cell 179	1	2		0.15246	0.16213
Cell 180	2	6		0.14018	0.201296
Cell 181	1	2		0.149029	0.144485
Cell 182	3	2		0.127636	0.14924
Cell 183	4	4		0.156662	0.138612
Cell 184	3	3		0.177365	0.141027
Cell 185	2	2		0.155191	0.150083
Cell 186	2	2		0.121077	0.146409
Cell 187	2	9		0.135418	0.163392
Cell 188	0	3		0.162714	0.154393
Cell 189	2	7		0.10576	0.128537
Cell 190	2	2		0.137475	0.0732622
Cell 191	1	1		0.116445	0.0866889
Cell 192	4	8		0.141263	0.0999148
Cell 193	2	0		0.095177	0.106119
Cell 194	4	2		0.143581	0.079486
Cell 195	0	4		0.124492	0.0878899
Cell 196	0	2		0.100016	0.11966
Cell 197	1	5		0.132195	0.153802
Cell 198	0	0		0.145737	0.110488
Cell 199	3	1		0.121031	0.150031
Cell 200	0	1		0.150313	0.116575
Cell 201	6	1		0.142151	0.144922
Cell 202	4	3		0.139684	0.105944
Cell 203	0	0		0.159812	0.134201
Cell 204	10	1		0.104837	0.126105
Cell 205	5	1		0.150325	0.12519
Cell 206	1	0		0.172137	0.104289
Cell 207	5	1		0.165992	0.10207
Cell 208	1	0		0.136885	0.105311
Cell 209	4	4		0.151503	0.141143
Cell 210	0	3		0.163176	0.121534
Cell 211	5	1		0.167088	0.117212
Cell 212	4	0		0.158061	0.138992
Cell 213	2	0		0.104821	0.11223
Cell 214	5	1		0.133078	0.136041
Cell 215	4	2		0.133533	0.112512
Cell 216	5	2		0.136922	0.152762
Cell 217	0	4		0.177724	0.115507
Cell 218	5	1		0.119357	0.0945785
Cell 219	2	0		0.0960359	0.0674971
Cell 220	3	0		0.151535	0.0890231
Cell 221	0	4		0.143755	0.137549
Cell 222	5			0.15185
Cell 223	2			0.137412
Cell 224	0			0.135174
Cell 225	4			0.124454
Cell 226	3			0.131247
Cell 227	2			0.108725
Cell 228	0			0.1109
Cell 229	1			0.105585
Cell 230	4			0.131757
Cell 231	8			0.120797
Cell 232	2			0.106721
Cell 233	3			0.1019
Cell 234	0			0.104606
Cell 235	0			0.146858
Cell 236	3			0.145778
Cell 237	2			0.1726
Cell 238	1			0.155343
Cell 239	5			0.170809
Cell 240	2			0.142539
Cell 241	3			0.136236
Cell 242	5			0.149412
Cell 243	0			0.121291
Cell 244	2			0.150892
Cell 245	2			0.141128
Cell 246	7			0.139169
Cell 247	2			0.151401
Cell 248	0			0.152382
Cell 249	6			0.118865
Cell 250	5			0.107131
Cell 251	3			0.14051
Cell 252	5			0.112981
Cell 253	0			0.133044
Cell 254	4			0.159687
Cell 255	3			0.169767
Cell 256	2			0.126295
Cell 257	1			0.14969
Cell 258	2			0.130964
Cell 259	3			0.144053
Cell 260	0			0.158537
Cell 261	1			0.172743
Cell 262	2			0.168713
Cell 263	2			0.160331
Cell 264	4			0.183026
Cell 265	2			0.159602
Cell 266	3			0.160016
Cell 267	1			0.16126
Cell 268	0			0.143962
Cell 269	4			0.15521
Cell 270	8			0.136042
Cell 271	1			0.159843
Cell 272	3			0.131681
Cell 273	1			0.15335
Cell 274	1			0.131327
Cell 275	0			0.154277
Cell 276	7			0.129796
Cell 277	2			0.131506
Cell 278	3			0.122411
Cell 279	3			0.125276
Cell 280	2			0.15614

## Sheet: Fig. 3g
Fig. 3g: Correlation between GAS6 expression and the number of engulfed GEPH+ objects per OPC.
	Number of Synaptic Particles/OPC			Mean GAS6 Intensity/OPC
	Individual 1	Individual 2	Individual 3	Individual 1	Individual 2	Individual 3
Cell 1	1	1	2	0.0366464	0.139735	0.124172
Cell 2	3	6	3	0.0621027	0.196929	0.149598
Cell 3	2	7	1	0.0640214	0.184259	0.133772
Cell 4	5	4	0	0.070862	0.150103	0.0619921
Cell 5	3	4	2	0.0874903	0.171705	0.151225
Cell 6	6	8	1	0.0875728	0.193064	0.227783
Cell 7	2	1	0	0.0940056	0.11405	0.107843
Cell 8	1	6	1	0.0951103	0.194636	0.225119
Cell 9	4	3	0	0.0952085	0.18571	0.207828
Cell 10	0	6	3	0.0955241	0.181703	0.300188
Cell 11	1	9	0	0.0981784	0.188645	0.134568
Cell 12	1	11	0	0.103364	0.215778	0.190475
Cell 13	4	1	0	0.109501	0.11379	0.185676
Cell 14	3	5	2	0.115366	0.236812	0.141639
Cell 15	1	1	5	0.117313	0.155782	0.21301
Cell 16	0	2	2	0.117449	0.161149	0.0997371
Cell 17	0	2	1	0.121318	0.230809	0.184734
Cell 18	0	5	0	0.123639	0.218825	0.186597
Cell 19	0	11	5	0.124306	0.243318	0.157455
Cell 20	0	1	7	0.124369	0.144405	0.34605
Cell 21	3	2	3	0.124699	0.116574	0.248938
Cell 22	1	7	2	0.124729	0.316084	0.122035
Cell 23	1	9	14	0.125041	0.176245	0.182326
Cell 24	1	7	4	0.126406	0.185793	0.169685
Cell 25	2	5	3	0.126504	0.150511	0.140859
Cell 26	3	8	9	0.12679	0.233864	0.167336
Cell 27	1	6	2	0.127154	0.23333	0.188529
Cell 28	2	5	7	0.127802	0.174527	0.14328
Cell 29	2	4	9	0.127883	0.177152	0.241873
Cell 30	4	6	5	0.128146	0.170223	0.123964
Cell 31	2	5	4	0.129965	0.153291	0.168261
Cell 32	16	3	4	0.130436	0.183215	0.165304
Cell 33	3	3	16	0.131026	0.151749	0.340876
Cell 34	3	3	5	0.134146	0.185021	0.15297
Cell 35	0	9	8	0.136025	0.183507	0.113493
Cell 36	1	4	15	0.136087	0.190852	0.165578
Cell 37	4	7	4	0.13609	0.220748	0.186534
Cell 38	2	1	2	0.136823	0.156339	0.166882
Cell 39	4	3	13	0.137124	0.187939	0.225892
Cell 40	1	5	10	0.137764	0.172337	0.166384
Cell 41	2	11	8	0.138116	0.151871	0.2039
Cell 42	8	6	11	0.138508	0.117464	0.268374
Cell 43	5	5	2	0.138881	0.178103	0.182381
Cell 44	2	19	6	0.139214	0.24544	0.167855
Cell 45	10	16	0	0.139981	0.190843	0.136485
Cell 46	2	9	10	0.140606	0.204378	0.174878
Cell 47	7	3	7	0.141441	0.148909	0.159262
Cell 48	2	4	0	0.141755	0.2023	0.129196
Cell 49	3	0	3	0.143921	0.161364	0.118337
Cell 50	2	16	19	0.144651	0.274213	0.152697
Cell 51	6	15	6	0.144823	0.162007	0.149707
Cell 52	0	9	4	0.145484	0.206298	0.192852
Cell 53	10	2	10	0.145812	0.140113	0.125818
Cell 54	5	4	9	0.146836	0.19823	0.210334
Cell 55	2	4	4	0.147935	0.160323	0.185922
Cell 56	4	7	15	0.148049	0.275276	0.146126
Cell 57	1	4	2	0.148407	0.174896	0.109853
Cell 58	0	6	20	0.148747	0.142806	0.192057
Cell 59	2	11	9	0.148753	0.270194	0.140083
Cell 60	9	7	12	0.148755	0.163414	0.184783
Cell 61	5	2	9	0.149108	0.11324	0.128403
Cell 62	2	7	1	0.149487	0.19493	0.189072
Cell 63	0	8	5	0.149766	0.153296	0.126202
Cell 64	2	2	10	0.151191	0.125143	0.164426
Cell 65	20	5	7	0.151524	0.201259	0.119238
Cell 66	6	13	13	0.151611	0.157716	0.410295
Cell 67	12	2	23	0.154194	0.108703	0.142449
Cell 68	10	0	13	0.154221	0.103246	0.328024
Cell 69	1	2	5	0.154444	0.102671	0.235026
Cell 70	14	13	0	0.154716	0.160658	0.0769173
Cell 71	0	4	1	0.154798	0.188165	0.125926
Cell 72	10	3	0	0.155114	0.190102	0.147157
Cell 73	1	7	2	0.155123	0.187436	0.239581
Cell 74	6	2	3	0.156137	0.172917	0.302094
Cell 75	1	7	1	0.15618	0.165951	0.168338
Cell 76	4	5	3	0.159089	0.225465	0.180044
Cell 77	3	10	2	0.159176	0.15434	0.28226
Cell 78	1	4	1	0.159685	0.147903	0.152711
Cell 79	1	2	1	0.160031	0.169318	0.0906004
Cell 80	8	3	3	0.160588	0.143764	0.35154
Cell 81	5	14	3	0.16061	0.192371	0.168077
Cell 82	8	3	4	0.161593	0.250158	0.145958
Cell 83	3	1	7	0.161728	0.158835	0.174749
Cell 84	9	5	5	0.161742	0.139663	0.192451
Cell 85	8	6	5	0.16182	0.174037	0.298467
Cell 86	2	1	3	0.161844	0.134613	0.171973
Cell 87	3	5	3	0.162012	0.215821	0.205767
Cell 88	2	5	2	0.162737	0.181956	0.26001
Cell 89	1	7	3	0.163087	0.155269	0.11905
Cell 90	4	3	5	0.163597	0.151573	0.316443
Cell 91	1	8	2	0.163876	0.181672	0.224709
Cell 92	1	3	8	0.164226	0.164193	0.234779
Cell 93	4	4	4	0.16447	0.148472	0.243615
Cell 94	7	2	2	0.164541	0.137769	0.185124
Cell 95	3	18	6	0.164728	0.192266	0.207632
Cell 96	3	1	1	0.165813	0.100686	0.159048
Cell 97	4	6	5	0.16653	0.183388	0.248577
Cell 98	1	7	3	0.166653	0.126218	0.223905
Cell 99	28	6	0	0.167316	0.1941	0.25641
Cell 100	7	6	0	0.168476	0.310457	0.184721
Cell 101	3	2	14	0.168868	0.128113	0.259777
Cell 102	14	2	7	0.169522	0.161591	0.211905
Cell 103	4	1	5	0.1697	0.128244	0.210487
Cell 104	5	2	3	0.170492	0.184394	0.219792
Cell 105	0	1	4	0.171556	0.168334	0.344952
Cell 106	2	7	2	0.172088	0.210956	0.289119
Cell 107	15	16	5	0.172157	0.206793	0.209691
Cell 108	1	8	4	0.172854	0.15491	0.330692
Cell 109	1	33	6	0.17312	0.211951	0.245759
Cell 110	4	35	13	0.173757	0.232568	0.382898
Cell 111	37	10	13	0.174454	0.159377	0.187531
Cell 112	3	5	6	0.174702	0.166012	0.186489
Cell 113	4	6	4	0.17572	0.138016	0.309913
Cell 114	13	11	3	0.175857	0.16557	0.285743
Cell 115	7	14	1	0.17596	0.346249	0.149359
Cell 116	6	17	2	0.176037	0.266306	0.249485
Cell 117	1	48	5	0.176601	0.19371	0.201484
Cell 118	0	50	6	0.176637	0.128456	0.274155
Cell 119	15	19	3	0.177482	0.186316	0.258421
Cell 120	1	10	3	0.177753	0.170873	0.163358
Cell 121	0	21	3	0.178319	0.184696	0.26579
Cell 122	26	12	4	0.178517	0.140689	0.272187
Cell 123	0	2	1	0.178855	0.144372	0.152101
Cell 124	1	9	4	0.179705	0.123095	0.185553
Cell 125	2	20	12	0.180788	0.135275	0.227639
Cell 126	23	12	4	0.180806	0.173201	0.126336
Cell 127	6	27	3	0.181369	0.251812	0.222482
Cell 128	5	13	4	0.181932	0.180876	0.206547
Cell 129	4	11	3	0.183846	0.197686	0.21797
Cell 130	0	7	1	0.184177	0.18902	0.198418
Cell 131	0	3	6	0.184663	0.121562	0.204837
Cell 132	22	14	1	0.185002	0.193342	0.156044
Cell 133	4	4	2	0.185514	0.139873	0.213197
Cell 134	18	6	4	0.18567	0.166186	0.185111
Cell 135	3	11	3	0.185736	0.155373	0.178493
Cell 136	1	4	4	0.186174	0.122378	0.292045
Cell 137	1	3	3	0.18659	0.100038	0.207885
Cell 138	0	6	2	0.187325	0.106868	0.385339
Cell 139	3	6	2	0.188653	0.122709	0.165262
Cell 140	9	3	6	0.188997	0.162028	0.162847
Cell 141	4	4	5	0.189128	0.12936	0.157671
Cell 142	3	3	5	0.18916	0.162345	0.10136
Cell 143	3	4	1	0.189617	0.140163	0.114063
Cell 144	9	3	4	0.190529	0.156526	0.261097
Cell 145	1	2	3	0.190913	0.147402	0.229912
Cell 146	6	6	5	0.191539	0.134545	0.449788
Cell 147	9	4	10	0.191597	0.18359	0.453715
Cell 148	8	7	4	0.191943	0.143489	0.173551
Cell 149	5	0	0	0.19197	0.157162	0.131317
Cell 150	2	4	0	0.192502	0.119343	0.120839
Cell 151	1	2	0	0.193137	0.130463	0.116931
Cell 152	7	2	0	0.193708	0.19811	0.14757
Cell 153	1	2	2	0.194768	0.149679	0.207541
Cell 154	1	4	0	0.194902	0.132126	0.100137
Cell 155	10	5	0	0.195034	0.134407	0.143613
Cell 156	2	4	3	0.195357	0.158537	0.294421
Cell 157	1	2	5	0.195551	0.158911	0.338201
Cell 158	8	5	13	0.196608	0.1243	0.259344
Cell 159	3	16	3	0.197159	0.199009	0.0950285
Cell 160	27	1	5	0.197586	0.147704	0.194993
Cell 161	2	4	1	0.197712	0.150494	0.14949
Cell 162	1	5	4	0.197919	0.184837	0.282636
Cell 163	30	4	1	0.198447	0.144992	0.139068
Cell 164	3	1	1	0.198497	0.113562	0.110458
Cell 165	6	3	6	0.199012	0.18298	0.329061
Cell 166	2	1	3	0.200837	0.122062	0.110282
Cell 167	2	10	1	0.202816	0.107916	0.107098
Cell 168	2	3	11	0.203887	0.150301	0.125986
Cell 169	8	4	17	0.204784	0.124121	0.331418
Cell 170	4	10	3	0.205309	0.130832	0.453264
Cell 171	8	9	13	0.207011	0.137066	0.287153
Cell 172	4	4	16	0.207456	0.155189	0.361215
Cell 173	3	1	3	0.208941	0.144887	0.255873
Cell 174	10	3	21	0.209903	0.13802	0.251421
Cell 175	4	3	2	0.210293	0.120586	0.234151
Cell 176	1	1	0	0.210799	0.152774	0.221275
Cell 177	11	1	6	0.211462	0.130354	0.333158
Cell 178	25	4	1	0.211537	0.183489	0.219421
Cell 179	0	2	12	0.212311	0.120627	0.31882
Cell 180	16	2	2	0.213027	0.139635	0.189641
Cell 181	11	9	4	0.213667	0.124915	0.18886
Cell 182	3	3	11	0.214067	0.162047	0.36885
Cell 183	13	2	1	0.214896	0.134188	0.21698
Cell 184	4	3	7	0.215071	0.178605	0.2143
Cell 185	18	7	15	0.216644	0.149323	0.308331
Cell 186	8	3	34	0.216653	0.139182	0.3065
Cell 187	10	4	3	0.217211	0.132775	0.25746
Cell 188	1	3	2	0.21722	0.138562	0.144884
Cell 189	7	10	1	0.219098	0.144366	0.141736
Cell 190	42	1	14	0.224013	0.120867	0.279205
Cell 191	0	1	7	0.22463	0.121244	0.174939
Cell 192	3	1	2	0.224829	0.15298	0.131434
Cell 193	7	9	2	0.225257	0.134602	0.183293
Cell 194	16	2	4	0.225456	0.174635	0.216026
Cell 195	10	0	0	0.225555	0.119115	0.156165
Cell 196	39	1	6	0.226162	0.141587	0.174789
Cell 197	1	0	4	0.226259	0.106502	0.157301
Cell 198	6	3	10	0.226549	0.146087	0.332967
Cell 199	0	1	3	0.227018	0.111289	0.202551
Cell 200	2	7	4	0.227554	0.147226	0.171622
Cell 201	8	2	8	0.227835	0.119848	0.171017
Cell 202	29	4	16	0.229809	0.142792	0.296771
Cell 203	30	3	2	0.230074	0.102181	0.167354
Cell 204	43	1	11	0.230972	0.112077	0.270503
Cell 205	4	7	4	0.23135	0.139504	0.149673
Cell 206	1	2	9	0.23374	0.129736	0.163083
Cell 207	4	0	14	0.234767	0.14264	0.286796
Cell 208	3	3		0.236186	0.141878
Cell 209	5	3		0.23729	0.129733
Cell 210	1	1		0.237979	0.130545
Cell 211	42	4		0.238977	0.128692
Cell 212	8	0		0.239444	0.0991292
Cell 213	2	1		0.239569	0.127116
Cell 214	1	2		0.23974	0.128647
Cell 215	3	1		0.242975	0.127123
Cell 216	9	2		0.243941	0.126162
Cell 217	9	3		0.245766	0.139267
Cell 218	6	3		0.247416	0.123484
Cell 219	3	2		0.247519	0.123507
Cell 220	11	4		0.248186	0.132999
Cell 221	1	0		0.249862	0.120445
Cell 222	5	2		0.251132	0.100105
Cell 223	4	2		0.255917	0.123253
Cell 224	24	5		0.2571	0.137511
Cell 225	5	1		0.265532	0.183234
Cell 226	4	2		0.267654	0.107067
Cell 227	3	2		0.271983	0.148255
Cell 228	4	2		0.284953	0.135238
Cell 229	9	3		0.287687	0.205047
Cell 230	32	3		0.288919	0.149677
Cell 231	6	3		0.307174	0.137695
Cell 232	20	2		0.313279	0.213466
Cell 233	5	0		0.331786	0.133973
Cell 234	1	2		0.355026	0.118526
Cell 235	8	3		0.492298	0.125176
Cell 236		0			0.149802
Cell 237		8			0.142949
Cell 238		7			0.11184
Cell 239		5			0.141129
Cell 240		1			0.160397
Cell 241		1			0.114374
Cell 242		4			0.139932
Cell 243		1			0.142365
Cell 244		3			0.147633
Cell 245		0			0.118465
Cell 246		8			0.144663
Cell 247		2			0.204792
Cell 248		3			0.138078
Cell 249		2			0.155474
Cell 250		7			0.180461
Cell 251		5			0.158629
Cell 252		4			0.135713
Cell 253		3			0.123663
Cell 254		4			0.140739
Cell 255		1			0.0929008
Cell 256		0			0.168999
Cell 257		3			0.134856
Cell 258		3			0.131114
Cell 259		2			0.146326
Cell 260		0			0.128387
Cell 261		8			0.169683
Cell 262		1			0.159071
Cell 263		1			0.146631

## Sheet: Fig. 4a
Fig. 4a: Yield of PDGFRa+ and OLIG2+ cells in OPC Monocultures.
							Individual 1
		PDGFRα+ and OLIG2+ cells per 100 cells in OPC monocultures						DAPI	AA	Olig2
							Replicate 1	308	241	265
		Condition	PDGFRα	OLIG2			Replicate 2	297	209	231
		Individual 1	73.1	79.76			Replicate 3	324	225	254
		Individual 2	64.03	73.96			Replicate 4	257	192	196
		Individual 3	68.28	73.84			Total	1186	867	946
							Ratio		0.731029	0.797639
							%		73.1029	79.7639
							Individual 2
								DAPI	AA	Olig2
							Replicate 1	286	189	209
							Replicate 2	347	214	267
							Replicate 3	312	201	229
							Replicate 4	284	183	204
							Total	1229	787	909
							Ratio		0.640358	0.739626
							%		64.0358	73.9626
							Individual 3
								DAPI	AA	Olig2
							Replicate 1	386	237	277
							Replicate 2	301	205	223
							Replicate 3	306	225	216
							Replicate 4	246	179	199
							Total	1239	846	915
							Ratio		0.682809	0.738499
							%		68.2809	73.8499

## Sheet: Fig. 4d
Fig. 4d: Quantification of pHrodo-labeled synaptosome uptake by OPCs from cytochalasin D (10uM)-treated and untreated wells (n=3 biological lines). The phagocytic index represents the mean pHrodo+ area per OPC.
	Phagocytic index: Cytochalasin D-treated OPCs and pHrodo-labelled SYNs									Phagocytic index: OPCs and pHrodo-labelled SYNs
	Individual 1			Individual 2			Individual 3			Individual 1			Individual 2			Individual 3
Time (hours)	Replicate 1	Replicate 2	Replicate 3	Replicate 1	Replicate 2	Replicate 3	Replicate 1	Replicate 2	Replicate 3	Replicate 1	Replicate 2	Replicate 3	Replicate 1	Replicate 2	Replicate 3	Replicate 1	Replicate 2	Replicate 3
0:00:00	0	0	0	0	0	0	0	0	0	0	0	0	0	0	0	0	0	0
4:00:00	0	0	0	0	0	0	0	0	0	0.629244	4.93718	1.26083	1.25923	13.3854	2.6765	7.07511	8.26061	2.70337
8:00:00	0	0	0	0	0	0	0	0	0	6.44637	19.3276	14.4381	11.1232	53.268	23.7527	37.6897	38.908	23.8238
12:00:00	1.01773	1	0.99	0	0	0	0	0	0	21.2471	45.4075	51.3312	27.8607	98.5392	50.3642	96.5842	83.0663	54.041
16:00:00	6.54605	6.14	6.3	0	0	0	0	0	0	38.2025	76.811	83.7828	38.4683	138.378	77.1663	119.196	125.355	74.4684
20:00:00	9.46087	9.1	9.4	1.09915	1.08	1.0692	7.43624	7.1526	7.3884	54.1658	99.4701	121.922	41.4548	161.056	99.29	136.36	159.514	86.7746
24:00:00	12.6278	12.1	12.4	7.06973	6.6312	6.804	9.92548	9.5106	9.7464	69.9467	117.167	143.394	50.7159	184.264	117.533	154.904	194.779	97.8361

## Sheet: Fig. 4f
Fig. 4f: Relative mRNA expression of MERTK and AXL in OPC monocultures derived from three biological lines.
		Ct_GAPDH	Ct_MERTK1	del Ct	2^(-del ct)	Ct_AXL	del Ct	2^(-del ct)
	Individual 1	14.8654	25.4873	10.6219	0.00063457	22.3853	7.51995	0.00544842
	Individual 2	14.7388	25.941	11.2022	0.00042442	21.9176	7.1788	0.00690184
	Individual 3	14.7911	25.6559	10.8648	0.00053626	22.7645	7.97341	0.00397892

## Sheet: Fig. 4g
Fig. 4g: Quantification of pHrodo-labeled synaptosome uptake at 24 hours by OPCs treated with UNC2025 or vehicle control. The phagocytic index represents the mean pHrodo+ area per OPC.
	Phagocytic index of UNC2025-exposed OPCs and pHrodo-labelled SYNs, at t=24 hours
	Condition		50nM UNC2025	150nM UNC2025	200nM UNC2025	Vehicle (DMSO)
	Individual 1	Replicate 1	67.42	45.2208	60.7943	94.7354
		Replicate 2	59.7913	49.6212	50.9762	115.425
		Replicate 3	73.1949	41.1536	69.4054	156.623
	Individual 2	Replicate 1	45.0178	42.0146	33.0423	82.5897
		Replicate 2	57.0258	31.8738	38.7703	79.7558
		Replicate 3	51.9596	61.7927	55.1821	117.407
	Individual 3	Replicate 1	112.45	48.0577	39.3186	120.128
		Replicate 2	106.536	44.8907	40.7273	122.677
		Replicate 3	109.481	46.7481	39.8949	121.565
		Average				112.323
	Normalized above-mentioned phagocytic index to Vehicle
	Condition		50nM UNC2025	150nM UNC2025	200nM UNC2025	Vehicle (DMSO)
	Individual 1	Replicate 1	0.600234	0.402597	0.541246	0.843421
		Replicate 2	0.532317	0.441773	0.453836	1.02762
		Replicate 3	0.651647	0.366387	0.61791	1.3944
	Individual 2	Replicate 1	0.40079	0.374053	0.294173	0.735289
		Replicate 2	0.507695	0.283769	0.345169	0.710059
		Replicate 3	0.462592	0.550135	0.491281	1.04526
	Individual 3	Replicate 1	1.00113	0.427854	0.35005	1.06949
		Replicate 2	0.948483	0.399658	0.362592	1.09218
		Replicate 3	0.974697	0.416194	0.35518	1.08228

## Sheet: Fig. 4h
Fig. 4h: Quantification of AXL-expressing cells per total number of nuclei (DAPI) across control (NT siRNA) and AXL-knocked down OPCs based on IHC.
		Number of AXL+ cells per total number of cells in OPC monocultures
		Condition	NT siRNA	AXL siRNA
		Individual 1	100	48.4502
		Individual 2	100	52.7603
		Individual 3	100	47.6845

## Sheet: Fig. 4i
Fig. 4i: Quantification of pHrodo-labeled synaptosome uptake at 24 hours by OPCs treated with siRNA against AXL or NT control. The phagocytic index represents the mean pHrodo+ area per OPC.
		Phagocytic index of siRNA-treated OPCs and pHrodo-labelled SYNs, at t=24 hours
		Condition		AXL siRNA	NT siRNA
		Individual 1	Replicate 1	88.0099	152.665
			Replicate 2	65.9561	85.1125
			Replicate 3	70.1181	158.989
		Individual 2	Replicate 1	126.47	170.213
			Replicate 2	112.71	201.806
			Replicate 3	140.795	213.876
		Individual 3	Replicate 1	172.55	139.381
			Replicate 2	128.884	178.198
			Replicate 3	119.509	330.808

[truncated: 5 more sheets: Fig. 4k, Fig. 4m, Sup. Fig.2h, Sup. Fig. 3c, Sup. Fig. 3k]
